# Supplementary material for: ITGA1 is a pre-malignant biomarker that promotes therapy resistance and metastatic potential in pancreatic cancer
Source: Sci Rep. 2017 Aug 30;7:10060. doi: 10.1038/s41598-017-09946-z (PMC5577248; doi:10.1038/s41598-017-09946-z)
Supplement: Supplementary file 2 — Supplemental Data Table [file 41598_2017_9946_MOESM2_ESM.xls]

## Sheet: Top 100 PDE proteins
TOP 100 PDE Proteins (Wang and Kelber et al. 2010 PNAS)
IPI00398154	AFAP PROTEIN. (AFAP1)
IPI00027463	CALCYCLIN. (S100A6)
IPI00007634	PINCH PROTEIN (PINCH1/LIMS1)
IPI00303313	COLLAGEN ALPHA 1(V) CHAIN (COL5A2)
IPI00029273	HEPATOCYTE GROWTH FACTOR RECEPTOR (MET)
IPI00020887	SYNAPTOBREVIN-LIKE PROTEIN 1. (VAMP7)
IPI00175092	RNF149 PROTEIN. (RNF149)
IPI00018305	INSULIN-LIKE GROWTH FACTOR BINDING PROTEIN 3 (IGFBP3)
IPI00021326	SHC TRANSFORMING PROTEIN. (SHC1)
IPI00033606	SPLICE ISOFORM 3 OF BMP-2 INDUCIBLE PROTEIN KINASE. (BMP2K)
IPI00022649	SPLICE ISOFORM 1 OF SOLUTE CARRIER FAMILY 12, MEMBER 2. (Slc12a2)
IPI00217481	DEVELOPMENTALLY REGULATED G-PROTEIN-COUPLED RECEPTOR BETA 1 (GPR126)
IPI00022542	RHO-ASSOCIATED PROTEIN KINASE 1. (ROCK1)
IPI00024282	RAS-RELATED PROTEIN RAB-8B. (RAB8B)
IPI00439948	INHIBITOR OF APOPTOSIS STIMULATING PROTEIN OF P53. (PP1R13L)
IPI00307545	TENSIN (TNS1)
IPI00026240	ADP-RIBOSYL CYCLASE 2 (BST1)
IPI00017342	RHO-RELATED GTP-BINDING PROTEIN RHOG (RHOG)
IPI00168812	TRANSMEMBRANE RECEPTOR PTK7-4 (PTK7)
IPI00292953	RAI14 ISOFORM (RAI14)
IPI00151888	DEDICATOR OF CYTOKINESIS PROTEIN 9 (DOCK9)
IPI00221255	MYOSIN LIGHT CHAIN KINASE (MLCK)
IPI00472202	INTEGRIN, ALPHA 1 (ITGA1)
IPI00007067	GOLGI-ASSOCIATED PLANT PATHOGENESIS-RELATED PROTEIN 1. (GLIPR1)
IPI00419933	PLEKHA7 PROTEIN. (PLEKHA7)
IPI00294653	PROTEIN C21ORF5. (DOPEY2)
IPI00328526	CAMP-REGULATED PHOSPHOPROTEIN 19. (ARPP19)
IPI00003706	RNA BINDING MOTIF, SINGLE-STRANDED INTERACTING PROTEIN 2. (RBMS2)
IPI00000005	TRANSFORMING PROTEIN N-RAS (NRAS)
IPI00022048	PROSTAGLANDIN F2 RECEPTOR NEGATIVE REGULATOR PRECURSOR. (PTGFRN)
IPI00427739	LEUCINE-RICH REPEAT-CONTAINING PROTEIN 1 (LRRC1)
IPI00002232	TAO1
IPI00015866	ARF-LIKE 2 BINDING PROTEIN BART1. (ARL2BP)
IPI00470455	SPLICE ISOFORM 1 OF AMYLOID BETA A4 PRECURSOR PROTEIN-BINDING FAMILY B MEMBER 2. (APBB2)
IPI00477505	ANKYRIN REPEAT DOMAIN PROTEIN 28 (ANKRD28)
IPI00009607	RAS-RELATED PROTEIN RAP-2C (RAP2C)
IPI00008616	SOLUTE CARRIER FAMILY 12, MEMBER 7. (SLC12A7)
IPI00045423	PAR3
IPI00012891	PHOSPHORYLASE B KINASE GAMMA CATALYTIC CHAIN, TESTIS/LIVER ISOFORM. (PHKG2)
IPI00060416	FCHO2 PROTEIN. (
IPI00454892	PREDICTED: SIMILAR TO KERATIN, TYPE I CYTOSKELETAL 18 (CYTOKERATIN 18) (K18) (CK 18) (KRT18)
IPI00296992	TYROSINE-PROTEIN KINASE RECEPTOR UFO (AXL)
IPI00019146	COXSACKIEVIRUS AND ADENOVIRUS RECEPTOR (CXADR)
IPI00014577	RAS-RELATED PROTEIN RAB-18. (RAB18)
IPI00376259	SLIT-ROBO RHO GTPASE ACTIVATING PROTEIN 1 (SRGAP1)
IPI00008917	DOUBLECORTIN DOMAIN-CONTAINING PROTEIN 2 (DCDC2)
IPI00021753	KINESIN-LIKE PROTEIN KIF13B (KIF22)
IPI00172580	SPLICE ISOFORM 1 OF NUCLEOPORIN P54. (NUP54)
IPI00024046	CADHERIN-13 PRECURSOR. (CDH13)
IPI00000060	GUANINE NUCLEOTIDE-BINDING PROTEIN G(I)/G(S)/G(O) GAMMA-5 LIKE SUBUNIT. (GNG5)
IPI00160131	MYOSIN-IXA. (MYO9A)
IPI00220342	NG,NG-DIMETHYLARGININE DIMETHYLAMINOHYDROLASE 1 (DDAH1)
IPI00023727	KINESIN-LIKE PROTEIN KIF3C. (KIF3C)
IPI00010490	ARMADILLO REPEAT PROTEIN DELETED IN VELO- CARDIO-FACIAL SYNDROME (ARVCF)
IPI00002803	PROTEIN KINASE N1. (PKN1)
IPI00030919	MITOGEN-ACTIVATED PROTEIN KINASE KINASE 1 INTERACTING PROTEIN 1. (MAPK1IP1L)
IPI00022164	SPLICE ISOFORM 1 OF RHO GUANINE NUCLEOTIDE EXCHANGE FACTOR 12. (ARHGEF12)
IPI00011676	NEURAL WISKOTT-ALDRICH SYNDROME PROTEIN. WASL)
IPI00009949	PROTEASOME INHIBITOR PI31 SUBUNIT. (PSMF1)
IPI00021885	FIBRINOGEN ALPHA/ALPHA-E CHAIN (FGA)
IPI00220592	INTERSECTIN 1 (ITSN1)
IPI00032333	RECEPTOR-TYPE TYROSINE-PROTEIN PHOSPHATASE ALPHA (PTPRA)
IPI00339320	ANKYRIN REPEAT DOMAIN 15 (ANKRD15/KANK1)
IPI00219084	TRANSCRIPTION FACTOR P65. (RELA)
IPI00220754	GAMMA ADDUCIN. (ADD3)
IPI00180984	APG4B
IPI00034159	ATP SYNTHASE SUBUNIT D (ATP5H)
IPI00009225	SYNTAXIN-8. (STX8)
IPI00328571	MGC52000 PROTEIN. (WASH2P)
IPI00000171	TSC22 DOMAIN FAMILY PROTEIN 4. (TSC22D4)
IPI00077711	PROTEIN FAM43B. (FAM43B)
IPI00298912	CORONIN-2B. (CORO2B)
IPI00022275	SUPPRESSOR OF ACTIN 1. (SAC1)
IPI00165360	3-MERCAPTOPYRUVATE SULFURTRANSFERASE. (MPST)
IPI00171856	MGC4293 PROTEIN. (MGC4293)
IPI00009633	CARBOXY-TERMINAL DOMAIN RNA POLYMERASE II POLYPEPTIDE A SMALL PHOSPHATASE 1. (CTDSP1)
IPI00012481	FKSG43. (FKSG43)
IPI00305163	COBW DOMAIN CONTAINING 1. (CBWD1)
IPI00020164	PROTEIN TYROSINE PHOSPHATASE PTPCAAX1. (PTP4A1)
IPI00298928	LEUCINE-RICH REPEAT PROTEIN SHOC-2. (LRRK2)
IPI00007304	ARIADNE-2 PROTEIN (ARIH2)
IPI00025257	SEMAPHORIN 7A PRECURSOR. (SEMA7A)
IPI00022254	AUTOPHAGY PROTEIN 3-LIKE. (ATG3)
IPI00304589	182 KDA TANKYRASE 1-BINDING PROTEIN (TNKS1BP1)
IPI00045550	NEURABIN II PROTEIN (PPP1R9B)
IPI00294728	X-LIKE 1 PROTEIN
IPI00101782	GDP-MANNOSE PYROPHOSPHORYLASE A (GMPPB)
IPI00472779	ANKYRIN 3 (ANK 3)
IPI00290812	RNA POLYMERASE II TERMINATION FACTOR. (TTF2)
IPI00017704	COACTOSIN-LIKE PROTEIN (COLTL1)
IPI00385317	TENC1 PROTEIN (TENC1)
IPI00179326	INSULIN RECEPTOR TYROSINE KINASE SUBSTRATE (IARS)
IPI00295889	SIGNAL RECOGNITION PARTICLE 19 KDA PROTEIN (SRP19)
IPI00303280	MAGUK P55 SUBFAMILY MEMBER 6 (MPP6)
IPI00218503	NDRG3 PROTEIN. (NDRG3)
IPI00291638	RB1-INDUCIBLE COILED COIL PROTEIN. (RB1CC1)
IPI00024976	MITOCHONDRIAL IMPORT RECEPTOR SUBUNIT TOM22 HOMOLOG. (TOM22)
IPI00106549	DIPHTHAMIDE BIOSYNTHESIS-LIKE PROTEIN 2 (DPH2)
IPI00291711	PLECKSTRIN HOMOLOGY DOMAIN CONTAINING, FAMILY G, MEMBER 3 . (PLEKHG3)
